# Supplementary material for: Visualizing conformation transitions of the Lipid II flippase MurJ
Source: Nat Commun. 2019 Apr 15;10:1736. doi: 10.1038/s41467-019-09658-0 (PMC6465408; doi:10.1038/s41467-019-09658-0)
Supplement: Supplementary file 4 — Source Data [file 41467_2019_9658_MOESM4_ESM.xlsx]

## Sheet: Fig 5 & Supp Fig 5
Figure 5d and Supp Fig 5: Soure data for complementation assay

## Sheet: Supp Fig 3a
Supp Fig 3a	Source data for In vitro Cysteine Accessibility Assay

## Sheet: Supp Fig 6 
Supp Fig 6	Source data for Western Blot
	Anti-FLAG antibody were used for all blots

## Sheet: Supp Fig 11
Supp Fig 11	Source data for Mass Spectrometry
1st set	OD	Lipid II	PE	Lipid X
WT	0.335	16592	4713100	160900
Empty vector	0.31	150980	4912600	188680
MurJ R24A	0.25	46690	2561600	87385
MurJ R255A	0.357	61447	3439100	100340
2nd set
WT	0.3	83568	6412400	456810
Empty vector	0.289	289170	5393700	455820
MurJ R24A	0.236	447330	5222500	453570
MurJ R255A	0.27	388560	4040800	358190
3rd set
WT	0.267	143740	8676800	778200
Empty vector	0.17	219800	3776900	404220
MurJ R24A	0.235	325290	5863400	548346
MurJ R255A	0.23	403700	6309600	517230
